# Supplementary material for: Validation of an Analytical Method of 3′,4′,5-Trihydroxy-3-Methoxy-6,7-Methylenedioxyflavone 4′-Glucuronide for Standardization of Spinacia oleracea
Source: Molecules. 2024 May 24;29(11):2494. doi: 10.3390/molecules29112494 (PMC11173439; doi:10.3390/molecules29112494)
Supplement: Supplementary file 1 [file molecules-29-02494-s001.zip]

Archive with 1 entries (1 files):
- molecules-2985764-supplementary.pdf
